# Supplementary material for: Severe Prolonged Drought Favours Stress-Tolerant Microbes in Australian Drylands
Source: Microb Ecol. 2023 Oct 25;86(4):3097–110. doi: 10.1007/s00248-023-02303-w (PMC10640424; doi:10.1007/s00248-023-02303-w)
Supplement: Supplementary file 1 — Supplementary file1 (XLS 134 KB) [file 248_2023_2303_MOESM1_ESM.xls]

## Sheet: Semi arid and arid site Years
Table S2.4 DESeq2 results of microbial taxa that are significantly increased or reduced with year at each site
		Quilpie							Charleville							Cobar								Nyngan							Broken Hill							Milparinka
Domain			log2 Fold Change	lfcSE	P values	FDR	Increased or Reduced with Year (2016 to 2019)			log2 Fold Change	lfcSE	P values	FDR	Increased or Reduced with Year (2016 to 2019)			log2 Fold Change	lfcSE	Pvalues	FDR	Increased or Reduced with Year (2016 to 2019)				log2 Fold Change	lfcSE	Pvalues	FDR	Increased or Reduced with Year (2016 to 2019)			log2 Fold Change	lfcSE	P values	FDR	Increased or Reduced with Year (2016 to 2019)			log2 Fold Change	lfcSE	P values	FDR	Increased or Reduced with Year (2016 to 2019)
Bacteria	phylum	p__Planctomycetes	0.92948	0.20275	4.55e-06	7.74e-05	Increased		p__Chloroflexi	0.62776	0.1833	0.000615	0.0079977	Increased		p__Gemmatimonadetes	-1.2152	0.35814	0.000691	0.0052622	Reduced			p__Gemmatimonadetes	-1.0617	0.34489	0.0020816	0.016653	Reduced		p__TM7	-2.1644	0.67413	0.0013246	0.018545	Reduced
		p__Cyanobacteria	-2.7312	0.83709	0.0011035	0.0093801	Reduced		p__TM7	-3.9805	1.3099	0.0023754	0.01544	Reduced		p__TM7	-4.0327	1.19	0.000702	0.0052622	Reduced			p__TM7	-4.0408	0.62439	9.7e-11	1.55e-09	Reduced
		p__TM7	-2.4515	0.84423	0.0036866	0.020891	Reduced																	p__Proteobacteria	0.57086	0.20441	0.0052258	0.027871	Increased									o__AKIW781	1.0907	0.32949	0.00093186	0.027795	Increased
		p__Armatimonadetes	0.86857	0.31965	0.0065827	0.027977	Increased																															o__Sphingomonadales	0.90339	0.27805	0.0011581	0.027795	Increased
	class	c__Planctomycetia	1.5504	0.28812	7.4e-08	3.11e-06	Increased		c__Planctomycetia	1.5479	0.35269	1.14e-05	0.000285	Increased										c__Gemmatimonadetes	-1.3462	0.34564	9.83e-05	0.0020143	Reduced
		c__Acidobacteriia	-2.357	0.65105	0.000294	0.0061801	Reduced		c__Acidobacteriia	-2.1097	0.50291	2.73e-05	0.000341	Reduced										c__Acidobacteriia	-1.8454	0.59958	0.0020852	0.028498	Reduced		f__Gemmataceae	2.1789	0.6537	0.00085872	0.049806	Increased
		c__TM7_1	-2.9258	0.96997	0.0025581	0.035814	Reduced		c__TM7_1	-4.0911	1.0805	0.000153	0.0012745	Reduced		c__TM7_1	-4.1705	1.259	0.000924	0.034201	Reduced			c__TM7_1	-4.9454	0.92573	9.18e-08	3.77e-06	Reduced
	order	o__Acidobacteriales	-2.4258	0.64203	0.000158	0.0024733	Reduced		o__Acidobacteriales	-2.2203	0.49801	8.26e-06	0.000248	Reduced										o__N1423WL	-4.9733	1.3174	0.00016	0.0081616	Reduced
		o__Gemmatales	1.4264	0.31263	5.05e-06	0.000238	Increased		o__Gemmatales	1.4259	0.37457	0.000141	0.0013487	Increased										o__Acidobacteriales	-1.9134	0.61586	0.001891	0.040974	Reduced
		o__Oscillatoriales	-3.2758	0.8041	4.62e-05	0.0010863	Reduced		o__Rhodospirillales	0.98887	0.2343	2.44e-05	0.000366	Increased										o__AKYG1722	1.8404	0.61518	0.0027749	0.040974	Increased
									o__Ellin5290	-4.288	1.1448	0.00018	0.0013487	Reduced										o__Rhizobiales	0.60424	0.20507	0.0032137	0.040974	Increased
	family	f__Pseudonocardiaceae	1.3513	0.29304	4e-06	0.00022	Increased		f__Pseudonocardiaceae	1.0651	0.29438	0.000297	0.0039585	Increased		f__Sphingomonadaceae	-1.4026	14.687	0.000747	0.040312	Reduced			f__Methylocystaceae	3.5229	0.9564	0.00023	0.0085893	Increased
		f__Phormidiaceae	-3.3026	0.80869	4.43e-05	0.0012181	Reduced		f__Rhodospirillaceae	0.98794	0.24552	5.73e-05	0.0011453	Increased										f__Ellin5301	-2.6221	0.81783	0.0013454	0.021526	Increased
		f__Acidobacteriaceae	-4.3516	1.2464	0.000481	0.0082926	Reduced		f__Koribacteraceae	-2.6166	0.54573	1.63e-06	6.52e-05	Reduced										f__Koribacteraceae	-2.3797	0.65304	0.000268	0.0085893	Reduced
		f__Streptomycetaceae	-2.2385	0.65722	0.000659	0.0082926	Reduced
		f__Koribacteraceae	-2.3484	0.69701	0.000754	0.0082926	Reduced
		f__Sphingomonadaceae	-0.91982	0.31441	0.0034384	0.029168	Reduced
		f__Gemmataceae	1.3641	0.4701	0.0037123	0.029168	Increased									g__Leptolyngbya	-5.5047	1.714	0.0013198	0.048833	Reduced			g__Methylosinus	3.5705	0.98394	0.000285	0.012814	Increased
	genus	g__Kribbella	6.9866	1.7023	4.06e-05	0.0016631	Increased
		g__Phormidium	-2.485	0.78787	0.0016099	0.033002	Reduced
		g__Kaistobacter	-1.0534	0.35303	0.0028472	0.038912	Reduced
		g__Streptomyces	-1.9259	0.66789	0.0039314	0.040297	Reduced
Fungi	phylum																														Glomeromycota	4.3541	1.0584	3.8891e-05	0.00035002	Increased		unidentified	-2.6968	0.56168	1.5763e-06	1.261e-05	Reduced
																Chytridiomycota	-1.7098	0.53102	0.001283	0.01283	Reduced										unidentified	-1.6246	0.55902	0.0036588	0.016465	Reduced
																															Tremellomycetes	-4.4279	0.79411	2.4611e-08	4.4299e-07	Reduced
	class								c__Glomeromycetes	-3.9191	13.865	1.94e-05	0.00033	Reduced																	Eurotiomycetes	-3.0795	0.68269	6.4584e-06	5.8126e-05	Reduced
									c__Tremellomycetes	2.3037	14.169	0.00032	0.002717	Increased		Tremellomycetes	-3.2946	0.7274	5.92e-06	0.000118	Reduced										Glomeromycetes	3.9932	0.98782	5.2894e-05	0.00031736	Increased
									c__Agaricomycetes	-1.3639	16.744	0.016853	0.04775	Reduced		Agaricomycetes	2.1194	0.57024	0.000202	0.0020191	Increased			c__Archaeosporomycetes	-7.4074	2.0442	0.00029	0.0058096	Reduced		Agaricomycetes	1.6914	0.64871	0.009125	0.041063	Increased
									c__Spizellomycetes	-2.3717	12.991	0.0044389	0.025154	Reduced		Spizellomycetes	-2.876	0.90288	0.0014458	0.0080894	Reduced										Pezizomycetes	2.3688	0.93855	0.011605	0.041777	Increased
									c__Arthoniomycetes	2.8523	9.2023	0.011967	0.043874	Increased		Sordariomycetes	1.994	0.63247	0.0016179	0.0080894	Increased
									c__Archaeosporomycetes	-2.9029	14.787	0.012904	0.043874	Reduced
																															Filobasidiales	-4.1786	0.80072	1.8029e-07	5.2284e-06	Reduced
	order								o__Tremellales	2.2328	10.698	0.0052087	0.040367	Increased		Tremellales	-10.773	1.4405	7.52e-14	3.01e-12	Reduced			o__Cystofilobasidiales	-10.392	1.6198	1.4e-10	5.33e-09	Reduced		Pezizales	3.6487	0.72719	5.2345e-07	7.59e-06	Increased
									o__Filobasidiales	2.1125	14.022	0.0051261	0.040367	Increased		Xylariales	5.6064	0.81426	5.77e-12	1.15e-10	Increased			o__Holtermanniales	-7.1204	1.3286	8.36e-08	1.59e-06	Reduced		Cantharellales	3.7233	0.90772	4.0985e-05	0.00039619	Increased
									o__Glomerales	-4.0505	13.994	5.03e-05	0.0015594	Reduced		Cystofilobasidiales	-8.334	1.6314	3.25e-07	4.33e-06	Reduced			o__Tilletiales	7.0097	1.8046	0.000103	0.0012996	Increased		Verrucariales	-9.0752	2.2761	6.6867e-05	0.00045807	Reduced
									o__Spizellomycetales	-2.7622	13.178	0.0024265	0.03761	Reduced		Cantharellales	3.8655	0.87591	1.02e-05	0.000102	Increased			o__Archaeosporales	-7.882	2.2085	0.000358	0.0034055	Reduced		Glomerales	4.0427	1.0241	7.8977e-05	0.00045807	Increased
																Leucosporidiales	-7.1589	1.9254	0.000201	0.0016052	Reduced										Cystofilobasidiales	-8.9549	2.3704	0.00015825	0.00076487	Reduced
																Spizellomycetales	-2.8737	0.94951	0.0024742	0.016494	Reduced										Geastrales	5.8502	1.6205	0.00030612	0.0012682	Increased
																Onygenales	-4.9063	1.6955	0.0038077	0.021758	Reduced										Chaetothyriales	-1.911	0.68219	0.0050898	0.01845	Reduced
																															Branch06	5.9864	2.1692	0.0057846	0.018639	Increased
	family								f__Cryptococcaceae	3.586	9.4939	9.29e-07	4.46e-05	Increased		Phaeotremellaceae	-10.889	1.5252	9.37e-13	5.25e-11	Reduced										Sordariales	1.6353	0.60092	0.0065005	0.018852	Increased
									f__Glomeraceae	-4.166	14.14	0.000112	0.0013479	Reduced		Cystofilobasidiaceae	-8.5165	1.687	4.45e-07	1.25e-05	Reduced
									f__Spizellomycetaceae	-3.8619	12.903	0.000104	0.0013479	Reduced		Xylariaceae	6.4666	1.4057	4.22e-06	7.87e-05	Increased			f__Cystofilobasidiaceae	-9.8661	1.6122	9.38e-10	5.81e-08	Reduced
		Microdochiaceae	5.95	1.7603	0.000725	0.0080116	Increased		f__Microdochiaceae	3.8746	12.151	5.78e-05	0.0013479	Increased		Diatrypaceae	3.0835	0.76541	5.61e-05	0.000629	Increased			f__Microdochiaceae	3.7036	1.3237	0.0051424	0.035425	Increased		Filobasidiaceae	-4.094	0.86378	2.1409e-06	0.00010062	Reduced
		Lophiostomataceae	5.2017	1.4902	0.000482	0.0080116	Increased		f__Sporormiaceae	3.0278	8.6266	0.000269	0.0025857	Increased		Leucosporidiaceae	-7.256	1.8669	0.000102	0.000948	Reduced			f__Holtermanniales_fam_Incertae_sedis	-6.397	1.2923	7.41e-07	2.3e-05	Reduced		Ceratobasidiaceae	4.2383	0.94771	7.7453e-06	0.00018201	Increased
		Trichocomaceae	-6.5218	1.9391	0.00077	0.0080116	Reduced		f__Didymellaceae	2.9095	11.198	0.000355	0.0028403	Increased		Onygenales_fam_Incertae_sedis	-5.065	1.685	0.0026473	0.021179	Reduced			f__Agaricaceae	2.8763	0.71702	6.04e-05	0.0012475	Increased		Ascobolaceae	7.5634	1.8932	6.4679e-05	0.0010133	Increased
		Periconiaceae	5.7326	1.0903	1.46e-07	7.59e-06	Increased		f__Pyronemataceae	4.8163	11.58	0.000962	0.0061824	Increased		Tuberaceae	1.9299	0.68518	0.0048531	0.033972	Increased			f__Tilletiaceae	7.025	1.8271	0.000121	0.0018699	Increased		Verrucariaceae	-8.8865	2.3301	0.00013681	0.0016075	Reduced
		Mortierellaceae	-4.0453	1.0207	7.39e-05	0.0019209	Reduced		f__Filobasidiaceae	2.3829	14.149	0.0010304	0.0061824	Increased		Trichomeriaceae	-1.7737	0.63946	0.0055416	0.034481	Reduced			f__Lasiosphaeriaceae	8.4154	2.2777	0.00022	0.0027308	Increased		Cystofilobasidiaceae	-8.9322	2.4393	0.00025049	0.0020754	Reduced
									f__Trichomeriaceae	-2.4457	15.042	0.0030288	0.016154	Reduced		Filobasidiaceae	-2.256	0.83044	0.0065941	0.036927	Reduced			f__Rhizophlyctidaceae	5.6298	1.7505	0.0012999	0.011513	Increased		Claroideoglomeraceae	4.2331	1.1606	0.00026495	0.0020754	Increased
									f__Lycoperdaceae	-1.9193	13.774	0.0071834	0.034481	Reduced		Ceratobasidiaceae	3.8112	0.8871	1.74e-05	0.000243	Increased			f__Periconiaceae	4.4158	1.516	0.0035831	0.027769	Increased		Glomeraceae	4.5061	1.2969	0.00051187	0.0032541	Increased
									f__Ceratobasidiaceae	-3.058	14.567	0.010602	0.0441	Reduced										f__Ambisporaceae	-7.6067	2.1832	0.000494	0.0051023	Reduced		Geastraceae	5.816	1.6842	0.0005539	0.0032541	Increased
									f__Ambisporaceae	-3.0863	15.048	0.011025	0.0441	Reduced																	Pyronemataceae	2.7645	0.94661	0.003495	0.018251	Increased
	genus	Periconia	5.6788	1.1056	2.8e-07	1.54e-05	Increased		g__Kwoniella	3.6163	9.4438	6.44e-07	3.16e-05	Increased		Gelidatrema	-10.601	1.5488	7.66e-12	4.37e-10	Reduced			g__Cystofilobasidium	-9.7473	1.6721	5.56e-09	4.12e-07	Reduced
		Lophiostoma	5.3842	1.5109	0.000366	0.010061	Increased		g__Alternaria	4.2173	12.39	1.82e-05	0.000446	Increased		Cystofilobasidium	-8.2127	1.7104	1.57e-06	4.48e-05	Reduced			g__Holtermanniella	-6.4319	1.3303	1.33e-06	4.93e-05	Reduced		Bipolaris	23.977	2.213	2.3518e-27	1.3875e-25	Increased
		Idriella	5.9455	1.7505	0.000683	0.012519	Increased		g__Idriella	3.9675	12.169	5.79e-05	0.000849	Increased		Monosporascus	3.1935	0.76648	3.09e-05	0.000441	Increased			g__Idriella	4.4368	1.3256	0.000817	0.0086359	Increased		Scutellinia	11.241	1.4814	3.2453e-14	9.5738e-13	Increased
									g__Bovista	-4.2819	10.522	6.93e-05	0.000849	Reduced		Leucosporidium	-6.9799	1.8988	0.000237	0.002701	Reduced			g__Tilletia	7.2219	1.8119	6.72e-05	0.0012436	Increased		Ceratobasidium	6.6137	1.3539	1.0346e-06	2.0348e-05	Increased
									g__Kochiomyces	-4.1226	12.816	0.000159	0.0015596	Reduced		Filobasidium	-4.6667	1.2986	0.000326	0.0030976	Reduced			g__Apodospora	8.6598	2.3408	0.000216	0.0031979	Increased		Ascobolus	7.8786	1.9183	4.0081e-05	0.00059119	Increased
									g__Rhizophagus	-3.716	10.487	0.000303	0.002125	Reduced		Spiromastix	-4.7958	1.7034	0.0048712	0.030851	Reduced			g__Filobasidium	-5.4767	1.6274	0.000765	0.0086359	Reduced		Cystofilobasidium	-9.1192	2.2665	5.7336e-05	0.00067657	Reduced
									g__Preussia	3.0656	8.6227	0.000304	0.002125	Reduced		Ceratobasidium	3.1093	1.1339	0.0061029	0.034787	Increased			g__Ambispora	-7.2363	2.191	0.000958	0.0088572	Reduced		Geastrum	6.4783	1.7286	0.00017842	0.0017545	Increased
									g__Knufia	-2.5628	14.852	0.0029045	0.015619	Reduced		Thanatephorus	6.5633	1.8706	0.00045	0.003668	Increased			g__Periconia	4.7364	1.5361	0.0020465	0.016252	Increased		Endocarpon	-8.4063	2.3606	0.00036942	0.0031137	Reduced
									g__Thanatephorus	-3.6621	14.108	0.0031067	0.015619	Reduced		Lepiota	8.4066	1.8081	3.33e-06	6.33e-05	Increased			g__Naganishia	3.0074	0.75147	6.28e-05	0.0012436	Increased		Dominikia	5.4517	1.6001	0.00065638	0.0048408	Increased
									g__Naganishia	2.4032	14.224	0.0031875	0.015619	Increased		Dingleya	2.2854	0.68636	0.000869	0.0061925	Increased			g__Lepiota	4.3791	1.43	0.0021962	0.016252	Increased		Claroideoglomus	3.9184	1.1669	0.00078549	0.0051493	Increased
									g__Lepiota	-3.5145	13.333	0.003516	0.015662	Reduced										g__Rhizophagus	-3.6706	1.2255	0.0027422	0.018448	Reduced		Filobasidium	-5.6385	1.7713	0.0014566	0.0085941	Reduced
									g__Ambispora	-3.1756	15	0.010161	0.04149	Reduced										g__Curvularia	3.0036	1.1039	0.0065121	0.037069	Increased		Glomus	7.1231	2.3361	0.0022947	0.012308	Increased
									g__Deniquelata	2.215	11.153	0.012541	0.04727	Increased																	Naganishia	-2.6029	0.96715	0.0071178	0.034996	Reduced

## Sheet: Rainfall treatment
Table S2.6 DESeq2 results of fungal taxa that are significantly associated with rainfall treatments at each site
Ecosystem type	Site	Domain			Phylum	log2 Fold Change	lfcSE	P values	FDR	Treatment (Increased or Reduced rainfall)	Effect (relative to ambient)
Semi arid QLD	Quilpie	Fungi	phylum	Ascomycota		-1.1539	0.32183	0.00033637	0.0026909	Reduced	Reduced
	Charleville		order	Onygenales	Ascomycota	5.4176	1.5348	0.00041587	0.012476	Increased	Increased
				Pezizales	Ascomycota	-3.4599	1.1102	0.0018312	0.027468	Increased	Reduced
			family	Onygenales_fam_Incertae_sedis	Ascomycota	5.136	1.5413	0.00086183	0.040506	Increased	Increased
Semi arid NSW	Cobar		order	Filobasidiales	Basidiomycota	2.7336	0.67472	5.0901e-05	0.002036	Reduced	Increased
			family	Filobasidiaceae	Basidiomycota	2.5794	0.68881	0.00018061	0.010114	Reduced	Increased
			genus	Agaricus	Basidiomycota	-6.6651	1.4791	6.6027e-06	0.00052822	Reduced	Reduced
	Nyngan		class	Tremellomycetes	Basidiomycota	1.5237	0.50147	0.0023781	0.047562	Reduced	Increased
Arid	Milparinka		phylum	Chytridiomycota		-2.5718	0.80919	0.0014814	0.011851	Reduced	Reduced
				Calcarisporiellomycota		1.6827	0.66635	0.01156	0.030827	Increased	Increased
			order	Agaricales	Basidiomycota	2.539	0.743	0.0006328	0.017719	Increased	Increased
				Mortierellales	Mucoromycota	2.507	0.81398	0.0020707	0.02899	Increased	Increased
	Broken Hill		genus	Tulostoma	Basidiomycota	-4.1473	0.82386	4.8033e-07	2.834e-05	Increased	Reduced

## Sheet: Vegetation
Table S2.7. List of vegetation species either present (X) or absent (blank) in a given year and treatment at each site.
Site	Broken Hill	Broken Hill	Broken Hill	Broken Hill	Broken Hill	Broken Hill	Broken Hill	Broken Hill	Broken Hill	Broken Hill	Broken Hill	Broken Hill	Charleville	Charleville	Charleville	Charleville	Charleville	Charleville	Charleville	Charleville	Charleville	Charleville	Charleville	Charleville	Cobar	Cobar	Cobar	Cobar	Cobar	Cobar	Cobar	Cobar	Cobar	Cobar	Cobar	Cobar	Milparinka	Milparinka	Milparinka	Milparinka	Milparinka	Milparinka	Milparinka	Milparinka	Milparinka	Milparinka	Milparinka	Milparinka	Nyngan
Rainfall	Increased	Ambient	Reduced	Increased	Ambient	Reduced	Increased	Ambient	Reduced	Increased	Ambient	Reduced	Increased	Ambient	Reduced	Increased	Ambient	Reduced	Increased	Ambient	Reduced	Increased	Ambient	Reduced	Increased	Ambient	Reduced	Increased	Ambient	Reduced	Increased	Ambient	Reduced	Increased	Ambient	Reduced	Increased	Ambient	Reduced	Increased	Ambient	Reduced	Increased	Ambient	Reduced	Increased	Ambient	Reduced	Increased
Year	2016			2017			2018			2019			2016			2017			2018			2019			2016			2017			2018			2019			2016			2017			2018			2019			2016
Abutilon.halophilum																																					x	x
Acacia.tetragonophylla
Actinobole.uliginosum	x	x	x																						x	x	x																						x
Alternanthera.denticulata	x	x	x
Angianthus.burkittii	x		x
Aristida.contorta																										x
Aristida.unknown	x	x	x
Astrebla.lappacea																																					x	x	x	x						x	x	x
Astrebla.pectinata																																					x	x	x
Atriplex.small																																	x
Austrostipa.longseed
Austrostipa.scabra	x																								x	x		x	x
Avena.species
Axonopus.fissifolus
Brachycome.campylocarpa																									x
Brachycome.species
Bulbinopsis.bulbosa
Calotis.cuneifolia
Calotis.cymbacantha
Calotis.hispidula
Calotis.lappulacea																													x
Calotis.porphyroglossa																																					x
Crassula.colorata	x	x	x																						x	x																							x
Cuphonotus.humistratus
Daucus.glochidiatus
Emex.australis
Enneapogon.avenaceus
Eragrostis.setifolia																																							x
Eremophila.duttonii																																																	x
Eremophila.gilesii													x	x	x	x			x	x	x
Erodium.crinitum																									x	x	x
Goodenia.cylcoptera			x										x														x																						x
Harmsiodoxa.blennodioides																																							x
Harmsiodoxa.brevipes		x
Helichrysum.apiculatum																																						x	x
Helipterum.floribundum																									x	x	x										x	x	x										x
Helipterum.jessenii																									x	x	x
Helipterum.moschatum
Helipterum.pygmaeum	x	x	x																								x
Hordeum.leporinum
Hypochaeris.radicata													x	x	x
Isoetopsis.graminifolia
Kennedia.procurrens
Knob.grass
Lotus.species	x	x
Maireana.pyramidata				x	x			x
Medicago.laciniata																									x	x	x							x	x
Medicago.polymorpha
Medicago.species
Minuria.denticulata																																																	x
Olearia.unknown	x	x	x
Plantago.cunninghamii
Poaceae.unknown1
Poaceae.unknown3				x
Poaceae.unknown4
Ptilotus.atriplicifolius																									x	x	x
Ptilotus.species
Ranunculus.species				x		x
Rhagodia.spinescens
Rumex.hypogaeus
Sclerolaena.decurrens																																																	x
Sclerolaena.diacantha	x																								x	x	x		x	x					x	x													x
Sclerolaena.eriacantha																																					x	x
Sclerolaena.tricuspis																																					x	x											x
Sida.corrugata
Sida.petrophila					x																								x
Solanum.ellipticum		x	x
Thyridolepis.mitchelliana	x	x	x										x	x	x
Tripogon.loliiformis					x																							x	x
[truncated: 23 more columns]

## Sheet: Environmental_Data
sample-id	Site	Rainfall	Year	SB	pH	TN	TC	C:N	Phosphorus_ppm	TP %	C:P	N:P	Sand	Silt	Clay	MAT	MAP
S159	Broken hill	Ambient	2016	132.044	8.08	0.0292	1.1073	37.9212	355.674	0.0355674	31.1324	0.820977	78.1	8	13.9	18.3375	238		SB= Standing.Biomass_g.m2
S160	Broken hill	Ambient	2016	136.271	7.82	0.0161	1.3241	82.2422	334.456	0.0334456	39.5897	0.481379	80.1	11	8.9	18.3375	238		TN= Total Nitrogen
S161	Broken hill	Ambient	2016	232.095	7.74	0.0274	0.688	25.1095	239.111	0.0239111	28.7732	1.14591	82.1	4	13.9	18.3375	238		TC= Total Carbon
S162	Broken hill	Increased	2016	84.0847	8.09	0.0237	0.5555	23.4388	275.579	0.0275579	20.1576	0.860007	79.1	11	9.9	18.3375	238		C:N= Carbon Nitrogen ratio
S163	Broken hill	Increased	2016	508.5	7.91	0.019	1.4473	76.1737	282.78	0.028278	51.1811	0.6719	85.1	4	10.9	18.3375	238		TP %= Total Phosphorous %
S194	Broken hill	Increased	2016	126.92	7.98	0.0292	1.6287	55.7774	326.507	0.0326507	49.8825	0.894315	80.1	11	8.9	18.3375	238		C:P= Carbon Phosphorous ratio
S198	Broken hill	Reduced	2016	98.5993	7.73	0.0299	1.6098	53.8395	263.989	0.0263989	60.9798	1.13262	80.1	5	14.9	18.3375	238		N:P= Nitrogen Phosphorous ratio
S199	Broken hill	Reduced	2016	182.239	8.01	0.0311	1.3728	44.1415	320.522	0.0320522	42.8301	0.970292	84.1	2	13.9	18.3375	238		MAP= Mean Annual Precipitation
S200	Broken hill	Reduced	2016	117.477	7.94	0.0291	1.4752	50.6942	271.348	0.0271348	54.3656	1.07242	77.1	8	14.9	18.3375	238		MAT= Mean Annual Temperature
S59	Broken hill	Ambient	2017	82.59	7.21	0.0193	0.2707	14.0259	331.009	0.0331009	8.17803	0.583066	78.1	8	13.9	18.3375	238
S65	Broken hill	Ambient	2017	11.6593	7.29	0.019	0.2845	14.9737	278.035	0.0278035	10.2325	0.683367	80.1	11	8.9	18.3375	238
S87	Broken hill	Ambient	2017	11.29	7.33	0.0317	0.2907	9.17035	302.435	0.0302435	9.61198	1.04816	82.1	4	13.9	18.3375	238
S63	Broken hill	Increased	2017	27.666	7.25	0.0388	0.3267	8.4201	328.051	0.0328051	9.95882	1.18274	79.1	11	9.9	18.3375	238
S77	Broken hill	Increased	2017	94.1287	7.11	0.025	0.2087	8.348	316.228	0.0316228	6.59967	0.790569	85.1	4	10.9	18.3375	238
S85	Broken hill	Increased	2017	0	7.47	0.0355	0.3306	9.31268	342.044	0.0342044	9.66542	1.03788	80.1	11	8.9	18.3375	238
S60	Broken hill	Reduced	2017	37.2167	7.41	0.0221	0.2199	9.95023	291.124	0.0291124	7.55348	0.759127	80.1	5	14.9	18.3375	238
S73	Broken hill	Reduced	2017	246.567	7.28	0.0361	0.3523	9.759	278.566	0.0278566	12.6469	1.29592	84.1	2	13.9	18.3375	238
S99	Broken hill	Reduced	2017	3.96333	7.64	0.0323	0.2425	7.50774	328.127	0.0328127	7.39043	0.984375	77.1	8	14.9	18.3375	238
S23	Broken hill	Ambient	2018	0	7.82	0.03938	0.24555	6.2354	430.259	0.0430259	5.70703	0.915263	78.1	8	13.9	18.3375	238
S33	Broken hill	Ambient	2018	42.126	7.56	0.04447	0.32991	7.41871	338.438	0.0338438	9.74802	1.31398	80.1	11	8.9	18.3375	238
S37	Broken hill	Ambient	2018	0	7.31	0.05185	0.33583	6.47695	286.993	0.0286993	11.7017	1.80666	82.1	4	13.9	18.3375	238
S21	Broken hill	Increased	2018	28.084	7.25	0.06403	0.67583	10.5549	371.354	0.0371354	18.1991	1.72423	79.1	11	9.9	18.3375	238
S29	Broken hill	Increased	2018	168.504	7.71	0.0347	0.31575	9.09942	429.231	0.0429231	7.35618	0.808423	85.1	4	10.9	18.3375	238
S39	Broken hill	Increased	2018	0	7.55	0.05372	0.40978	7.62807	466.711	0.0466711	8.78017	1.15103	80.1	11	8.9	18.3375	238
S5	Broken hill	Reduced	2018	18.3167	7.62	0.03582	0.20447	5.70826	479.944	0.0479944	4.26029	0.746337	80.1	5	14.9	18.3375	238
S6	Broken hill	Reduced	2018	11.6593	7.51	0.06074	0.61428	10.1133	347.976	0.0347976	17.6529	1.74552	84.1	2	13.9	18.3375	238
S44	Broken hill	Reduced	2018	0	7.42	0.04994	0.40678	8.14537	276.925	0.0276925	14.6892	1.80338	77.1	8	14.9	18.3375	238
S130	Broken hill	Ambient	2019	0	7.37	0.05475	0.29323	5.3558	364.696	0.0364696	8.0404	1.50125	78.1	8	13.9	18.3375	238
S132	Broken hill	Ambient	2019	0	7.62	0.04003	0.16225	4.05321	328.553	0.0328553	4.93832	1.21837	80.1	11	8.9	18.3375	238
S136	Broken hill	Ambient	2019	0	7.83	0.045	0.26797	5.95489	303.977	0.0303977	8.81547	1.48038	82.1	4	13.9	18.3375	238
S134	Broken hill	Increased	2019	28.084	7.4	0.06362	0.54145	8.51069	397.053	0.0397053	13.6367	1.6023	79.1	11	9.9	18.3375	238
S135	Broken hill	Increased	2019	0	7.53	0.07804	0.65688	8.41722	343.559	0.0343559	19.1199	2.27152	85.1	4	10.9	18.3375	238
S137	Broken hill	Increased	2019	0	7.75	0.04127	0.25635	6.21153	392.18	0.039218	6.53654	1.05232	80.1	11	8.9	18.3375	238
S123	Broken hill	Reduced	2019	0	7.2	0.04315	0.19184	4.44589	310.554	0.0310554	6.17735	1.38945	80.1	5	14.9	18.3375	238
S131	Broken hill	Reduced	2019	0	7.33	0.05878	0.41919	7.13151	319.578	0.0319578	13.117	1.8393	84.1	2	13.9	18.3375	238
S133	Broken hill	Reduced	2019	0	7.32	0.03806	0.23414	6.15187	343.089	0.0343089	6.82447	1.10933	77.1	8	14.9	18.3375	238
S188	Charleville	Ambient	2016	213.823	5.34	0.0362	0.7932	21.9116	302.902	0.0302902	26.1867	1.19511	82.1	9	8.9	20.9958	462
S189	Charleville	Ambient	2016	217.255	5.6	0.0321	1.4213	44.2773	282.495	0.0282495	50.3124	1.1363	86.1	1	12.9	20.9958	462
S191	Charleville	Ambient	2016	64.7693	5.58	0.0216	1.0899	50.4583	282.281	0.0282281	38.6105	0.765195	80.7	8	11.3	20.9958	462
S174	Charleville	Increased	2016	113.916	5.22	0.0356	1.1015	30.941	256.738	0.0256738	42.9037	1.38663	81.1	8	10.9	20.9958	462
S175	Charleville	Increased	2016	75.3093	5.66	0.0279	1.0947	39.2366	325.328	0.0325328	33.6491	0.857596	78.1	3	18.9	20.9958	462
S190	Charleville	Increased	2016	82.3727	5.44	0.0317	0.7131	22.4953	296.798	0.0296798	24.0264	1.06807	79.1	3	17.9	20.9958	462
S173	Charleville	Reduced	2016	166.726	5.4	0.0333	0.8621	25.8889	263.323	0.0263323	32.7393	1.26461	78.1	4	17.9	20.9958	462
S196	Charleville	Reduced	2016	160.043	5.33	0.0244	1.1018	45.1557	366.863	0.0366863	30.033	0.665098	84.1	1	14.9	20.9958	462
S197	Charleville	Reduced	2016	117.579	5.45	0.0306	1.0617	34.6961	354.805	0.0354805	29.9235	0.862446	85.1	1	13.9	20.9958	462
S81	Charleville	Ambient	2017	0	4.88	0.0179	0.4144	23.1508	148.426	0.0148426	27.9196	1.20599	82.1	9	8.9	20.9958	462
S82	Charleville	Ambient	2017	0	4.98	0.0527	0.8478	16.0873	230.463	0.0230463	36.7868	2.2867	86.1	1	12.9	20.9958	462
S88	Charleville	Ambient	2017	0	4.94	0.0259	0.6644	25.6525	154.402	0.0154402	43.0305	1.67744	80.7	8	11.3	20.9958	462
S46	Charleville	Increased	2017	0	4.69	0.0398	0.6327	15.897	157.128	0.0157128	40.2665	2.53297	81.1	8	10.9	20.9958	462
S69	Charleville	Increased	2017	14.0827	4.91	0.0555	0.8474	15.2685	222.85	0.022285	38.0256	2.49046	78.1	3	18.9	20.9958	462
S90	Charleville	Increased	2017	158.43	4.94	0.04	0.7688	19.22	211.904	0.0211904	36.2806	1.88765	79.1	3	17.9	20.9958	462
S79	Charleville	Reduced	2017	0	4.86	0.0319	0.6156	19.2978	177.123	0.0177123	34.7555	1.80101	78.1	4	17.9	20.9958	462
S80	Charleville	Reduced	2017	0	4.96	0.0297	0.6977	23.4916	238.665	0.0238665	29.2334	1.24442	84.1	1	14.9	20.9958	462
S89	Charleville	Reduced	2017	0	4.85	0.0307	0.5799	18.8893	236.022	0.0236022	24.5697	1.30073	85.1	1	13.9	20.9958	462
S38	Charleville	Ambient	2018	211.24	4.41	0.04065	0.74706	18.3779	378.252	0.0378252	19.7503	1.07468	82.1	9	8.9	20.9958	462
S40	Charleville	Ambient	2018	158.43	4.69	0.05578	1.0918	19.5733	347.663	0.0347663	31.404	1.60443	86.1	1	12.9	20.9958	462
S43	Charleville	Ambient	2018	105.62	4.87	0.05863	1.8435	31.4429	359.848	0.0359848	51.23	1.6293	80.7	8	11.3	20.9958	462
S35	Charleville	Increased	2018	88.0167	4.51	0.05031	0.70633	14.0396	356.563	0.0356563	19.8094	1.41097	81.1	8	10.9	20.9958	462
S41	Charleville	Increased	2018	88.0167	4.85	0.0439	0.58461	13.3169	373.289	0.0373289	15.6611	1.17603	78.1	3	18.9	20.9958	462
S42	Charleville	Increased	2018	140.827	4.59	0.04608	1.3576	29.4618	354.806	0.0354806	38.2632	1.29874	79.1	3	17.9	20.9958	462
S2	Charleville	Reduced	2018	123.223	5.01	0.05135	0.788	15.3457	307.797	0.0307797	25.6013	1.66831	78.1	4	17.9	20.9958	462
S25	Charleville	Reduced	2018	123.223	4.8	0.0532	1.0104	18.9925	345.598	0.0345598	29.2363	1.53936	84.1	1	14.9	20.9958	462
S45	Charleville	Reduced	2018	123.223	4.67	0.06501	1.0598	16.3021	423.978	0.0423978	24.9966	1.53333	85.1	1	13.9	20.9958	462
S100	Charleville	Ambient	2019	0	4.66	0.04883	0.6207	12.7114	351.167	0.0351167	17.6754	1.39051	82.1	9	8.9	20.9958	462
S102	Charleville	Ambient	2019	0	4.86	0.05448	0.78924	14.4868	317.713	0.0317713	24.8413	1.71476	86.1	1	12.9	20.9958	462
S149	Charleville	Ambient	2019	70.4133	4.99	0.04775	0.61557	12.8915	300.36	0.030036	20.4944	1.58976	80.7	8	11.3	20.9958	462
S103	Charleville	Increased	2019	0	4.58	0.03926	0.40181	10.2346	328.094	0.0328094	12.2468	1.19661	81.1	8	10.9	20.9958	462
S152	Charleville	Increased	2019	21.98	5.05	0.04706	0.53304	11.3268	359.701	0.0359701	14.819	1.30831	78.1	3	18.9	20.9958	462
S153	Charleville	Increased	2019	123.223	4.94	0.045	1.0436	23.1911	346.918	0.0346918	30.082	1.29714	79.1	3	17.9	20.9958	462
S101	Charleville	Reduced	2019	0	4.74	0.06878	1.0553	15.3431	321.284	0.0321284	32.8463	2.14079	78.1	4	17.9	20.9958	462
S150	Charleville	Reduced	2019	0	4.64	0.0475	0.54159	11.4019	299.88	0.029988	18.0602	1.58397	84.1	1	14.9	20.9958	462
S151	Charleville	Reduced	2019	0	4.71	0.05424	1.2653	23.3278	377.211	0.0377211	33.5436	1.43792	85.1	1	13.9	20.9958	462
S154	Cobar	Ambient	2016	396.301	6.8	0.0615	1.3696	22.2699	309.728	0.0309728	44.2194	1.98561	63.3	12	24.7	18.8917	349
S155	Cobar	Ambient	2016	358.189	6.86	0.0611	1.315	21.5221	263.748	0.0263748	49.8582	2.31661	64.3	11	24.7	18.8917	349
S207	Cobar	Ambient	2016	320.669	6.64	0.084	1.4416	17.1619	262.471	0.0262471	54.9242	3.20035	59.3	11	29.7	18.8917	349
S158	Cobar	Increased	2016	392.896	6.63	0.0716	1.1712	16.3575	289.869	0.0289869	40.4045	2.47008	59.3	12	28.7	18.8917	349
S205	Cobar	Increased	2016	396.975	6.61	0.0674	1.1236	16.6706	359.925	0.0359925	31.2176	1.87261	63.3	7	29.7	18.8917	349
S206	Cobar	Increased	2016	142.957	6.58	0.0733	1.4711	20.0696	335.327	0.0335327	43.8706	2.18593	64.3	9	26.7	18.8917	349
S156	Cobar	Reduced	2016	290.119	7.51	0.0595	1.3582	22.8269	317.625	0.0317625	42.7611	1.87328	61.3	16	22.7	18.8917	349
S157	Cobar	Reduced	2016	308.575	6.78	0.0591	1.4745	24.9492	297.625	0.0297625	49.5422	1.98572	59.3	12	28.7	18.8917	349
S195	Cobar	Reduced	2016	283.486	6.72	0.08	1.697	21.2125	312.439	0.0312439	54.3146	2.5605	63.3	17	19.7	18.8917	349
S55	Cobar	Ambient	2017	22.5067	6.15	0.0707	0.8258	11.6803	253.648	0.0253648	32.5569	2.78733	63.3	12	24.7	18.8917	349
S71	Cobar	Ambient	2017	40.9493	6.3	0.0847	0.8597	10.1499	230.642	0.0230642	37.2742	3.67236	64.3	11	24.7	18.8917	349
S97	Cobar	Ambient	2017	24.6573	6.53	0.0834	0.7723	9.26019	266.492	0.0266492	28.9802	3.12955	59.3	11	29.7	18.8917	349
S66	Cobar	Increased	2017	21.6633	6.38	0.0854	0.9071	10.6218	268.96	0.026896	33.7262	3.17519	59.3	12	28.7	18.8917	349
S72	Cobar	Increased	2017	28.8473	6.74	0.0328	0.4706	14.3476	291.216	0.0291216	16.1598	1.12631	63.3	7	29.7	18.8917	349
S86	Cobar	Increased	2017	20.6247	6.67	0.0871	1.062	12.1929	295.06	0.029506	35.9927	2.95194	64.3	9	26.7	18.8917	349
S52	Cobar	Reduced	2017	11.29	6.75	0.0608	0.6647	10.9326	283.844	0.0283844	23.4178	2.14202	61.3	16	22.7	18.8917	349
S53	Cobar	Reduced	2017	7.996	6.88	0.0434	0.5874	13.5346	288.032	0.0288032	20.3936	1.50678	59.3	12	28.7	18.8917	349
S58	Cobar	Reduced	2017	63.6513	6.35	0.1641	0.7213	4.39549	288.722	0.0288722	24.9825	5.68367	63.3	17	19.7	18.8917	349
S8	Cobar	Ambient	2018	0	6.89	0.07759	0.78885	10.1669	446.418	0.0446418	17.6707	1.73806	63.3	12	24.7	18.8917	349
S13	Cobar	Ambient	2018	11.29	6.47	0.74684	1.5693	2.10125	434.979	0.0434979	36.0776	17.1696	64.3	11	24.7	18.8917	349
S17	Cobar	Ambient	2018	0	6.61	0.08202	0.88456	10.7847	398.506	0.0398506	22.1969	2.05819	59.3	11	29.7	18.8917	349
S1	Cobar	Increased	2018	8.66533	6.37	0.08152	0.83402	10.2309	481.143	0.0481143	17.3341	1.6943	59.3	12	28.7	18.8917	349
S16	Cobar	Increased	2018	0	6.27	0.07206	0.66334	9.20538	423.674	0.0423674	15.6568	1.70084	63.3	7	29.7	18.8917	349
S36	Cobar	Increased	2018	0	6.41	0.08703	0.95236	10.9429	449.04	0.044904	21.2088	1.93813	64.3	9	26.7	18.8917	349
S7	Cobar	Reduced	2018	3.96333	5.93	0.07913	0.84898	10.7289	411.147	0.0411147	20.6491	1.92462	61.3	16	22.7	18.8917	349
S26	Cobar	Reduced	2018	0	6.57	0.07673	0.77086	10.0464	395.078	0.0395078	19.5116	1.94215	59.3	12	28.7	18.8917	349
S27	Cobar	Reduced	2018	3.66333	6.64	0.075	0.76522	10.2029	382.527	0.0382527	20.0043	1.96065	63.3	17	19.7	18.8917	349
S104	Cobar	Ambient	2019	65.94	6.52	0.07171	0.56376	7.86167	312.591	0.0312591	18.0351	2.29405	63.3	12	24.7	18.8917	349
S106	Cobar	Ambient	2019	17.4008	6.38	0.10079	0.95027	9.42822	301.876	0.0301876	31.4788	3.33879	64.3	11	24.7	18.8917	349
S110	Cobar	Ambient	2019	18.3167	6.79	0.10086	1.0374	10.2855	264.564	0.0264564	39.2117	3.81231	59.3	11	29.7	18.8917	349
S108	Cobar	Increased	2019	42.1283	6.78	0.07537	0.63329	8.40241	379.875	0.0379875	16.671	1.98407	59.3	12	28.7	18.8917	349
S109	Cobar	Increased	2019	26.3127	6.51	0.10551	1.0237	9.7024	303.451	0.0303451	33.7353	3.477	63.3	7	29.7	18.8917	349
S143	Cobar	Increased	2019	114.409	6.7	0.08959	0.84217	9.40027	417.566	0.0417566	20.1685	2.14553	64.3	9	26.7	18.8917	349
S105	Cobar	Reduced	2019	1.83167	6.51	0.07697	0.83465	10.8438	330.277	0.0330277	25.2712	2.33047	61.3	16	22.7	18.8917	349
S107	Cobar	Reduced	2019	22.8958	6.47	0.09531	0.85192	8.93841	358.239	0.0358239	23.7808	2.66051	59.3	12	28.7	18.8917	349
S142	Cobar	Reduced	2019	0	6.89	0.08944	0.97763	10.9306	338.744	0.0338744	28.8604	2.64034	63.3	17	19.7	18.8917	349
S171	Milparinka	Ambient	2016	242.387	8.76	0.0337	1.2523	37.1602	319.293	0.0319293	39.221	1.05546	64.7	10	25.3	20.3833	227
S183	Milparinka	Ambient	2016	157.18	8.47	0.0479	1.0416	21.7453	314.289	0.0314289	33.1415	1.52407	60.1	12	27.9	20.3833	227
S185	Milparinka	Ambient	2016	231.573	9.02	0.0484	1.706	35.2479	369.324	0.0369324	46.1925	1.3105	64.1	2	33.9	20.3833	227
S170	Milparinka	Increased	2016	205.249	8.63	0.0317	1.6694	52.6625	274.414	0.0274414	60.8351	1.15519	57.1	16	26.9	20.3833	227
S172	Milparinka	Increased	2016	202.583	8.56	0.0351	1.1757	33.4957	290.247	0.0290247	40.5069	1.20931	65.1	7	27.9	20.3833	227
S187	Milparinka	Increased	2016	254.543	8.54	0.052	1.8634	35.8346	274.414	0.0274414	67.9047	1.89495	47.1	15	37.9	20.3833	227
S169	Milparinka	Reduced	2016	252.078	8.4	0.0345	1.2983	37.6319	367.775	0.0367775	35.3015	0.938074	46.1	16	37.9	20.3833	227
S184	Milparinka	Reduced	2016	214.487	8.32	0.0337	1.3481	40.003	325.271	0.0325271	41.4454	1.03606	56.1	9	34.9	20.3833	227
S186	Milparinka	Reduced	2016	217.276	8.42	0.0307	0.9578	31.1987	326.585	0.0326585	29.3277	0.940031	66.1	7	26.9	20.3833	227
S62	Milparinka	Ambient	2017	0	8.11	0.0383	0.5634	14.7102	240.868	0.0240868	23.3904	1.59008	64.7	10	25.3	20.3833	227
S93	Milparinka	Ambient	2017	0	8.16	0.0392	0.3279	8.3648	199.626	0.0199626	16.4257	1.96367	60.1	12	27.9	20.3833	227
S96	Milparinka	Ambient	2017	0	8.33	0.0351	0.2922	8.32479	267.516	0.0267516	10.9227	1.31207	64.1	2	33.9	20.3833	227
S49	Milparinka	Increased	2017	10.748	8.12	0.0908	0.7882	8.68062	274.659	0.0274659	28.6974	3.30592	57.1	16	26.9	20.3833	227
S84	Milparinka	Increased	2017	43.3267	8.19	0.0457	0.3733	8.16849	290.516	0.0290516	12.8496	1.57306	65.1	7	27.9	20.3833	227
S95	Milparinka	Increased	2017	21.6633	7.95	0.0256	0.3558	13.8984	241.815	0.0241815	14.7137	1.05866	47.1	15	37.9	20.3833	227
S50	Milparinka	Reduced	2017	0	7.92	0.0523	0.3561	6.8088	275.416	0.0275416	12.9295	1.89895	46.1	16	37.9	20.3833	227
S61	Milparinka	Reduced	2017	0	7.87	0.0393	0.3193	8.12468	239.392	0.0239392	13.338	1.64166	56.1	9	34.9	20.3833	227
S94	Milparinka	Reduced	2017	0	7.64	0.0312	0.4367	13.9968	276.223	0.0276223	15.8097	1.12952	66.1	7	26.9	20.3833	227
S10	Milparinka	Ambient	2018	0	8.05	0.05731	0.53482	9.33205	414.718	0.0414718	12.896	1.3819	64.7	10	25.3	20.3833	227
S28	Milparinka	Ambient	2018	0	8.18	0.04805	0.31706	6.59854	444.603	0.0444603	7.13131	1.08074	60.1	12	27.9	20.3833	227
S32	Milparinka	Ambient	2018	0	8.36	0.04745	0.62695	13.2129	441.893	0.0441893	14.1878	1.07379	64.1	2	33.9	20.3833	227
S11	Milparinka	Increased	2018	0	8.04	0.04534	0.33385	7.36326	444.866	0.0444866	7.50451	1.01918	57.1	16	26.9	20.3833	227
S15	Milparinka	Increased	2018	0	8.09	0.05553	0.42261	7.61048	388.497	0.0388497	10.8781	1.42935	65.1	7	27.9	20.3833	227
S20	Milparinka	Increased	2018	0	8.27	0.05576	0.44144	7.91679	444.81	0.044481	9.92424	1.25357	47.1	15	37.9	20.3833	227
S9	Milparinka	Reduced	2018	0	8.01	0.05011	0.35137	7.01197	452.788	0.0452788	7.76014	1.1067	46.1	16	37.9	20.3833	227
S14	Milparinka	Reduced	2018	0	7.93	0.0524	0.4441	8.47519	416.23	0.041623	10.6696	1.25892	56.1	9	34.9	20.3833	227
S19	Milparinka	Reduced	2018	0	7.75	0.05004	0.42482	8.48961	397.233	0.0397233	10.6945	1.25971	66.1	7	26.9	20.3833	227
S119	Milparinka	Ambient	2019	25.996	8.16	0.04995	0.32122	6.43083	258.075	0.0258075	12.4468	1.93548	64.7	10	25.3	20.3833	227
S121	Milparinka	Ambient	2019	25.996	8.4	0.065	0.46161	7.10169	286.741	0.0286741	16.0985	2.26685	60.1	12	27.9	20.3833	227
S138	Milparinka	Ambient	2019	34.6613	8.5	0.04464	0.2988	6.69355	212.985	0.0212985	14.0292	2.09592	64.1	2	33.9	20.3833	227
S120	Milparinka	Increased	2019	43.3267	8.24	0.05309	0.37977	7.15332	329.838	0.0329838	11.5138	1.60958	57.1	16	26.9	20.3833	227
S122	Milparinka	Increased	2019	46.0742	8.23	0.05654	0.40357	7.13778	331.464	0.0331464	12.1754	1.70577	65.1	7	27.9	20.3833	227
S141	Milparinka	Increased	2019	43.3267	8.36	0.05014	0.29907	5.9647	384.547	0.0384547	7.7772	1.30387	47.1	15	37.9	20.3833	227
S118	Milparinka	Reduced	2019	64.99	8.15	0.0586	0.41012	6.99863	390.803	0.0390803	10.4943	1.49948	46.1	16	37.9	20.3833	227
S139	Milparinka	Reduced	2019	51.992	8.26	0.0525	0.32385	6.16857	372.217	0.0372217	8.70057	1.41047	56.1	9	34.9	20.3833	227
S140	Milparinka	Reduced	2019	34.6613	8.19	0.04861	0.2475	5.09154	337.316	0.0337316	7.33733	1.44108	66.1	7	26.9	20.3833	227
S164	Nyngan	Ambient	2016	623.097	8.36	0.0712	1.3053	18.3329	331.017	0.0331017	39.433	2.15095	73.5	11	15.5	18.6625	441
S165	Nyngan	Ambient	2016	404.405	6.23	0.0415	1.2424	29.9373	279.433	0.0279433	44.4615	1.48515	70.5	15	14.5	18.6625	441
S204	Nyngan	Ambient	2016	224.567	5.95	0.0477	1.725	36.1635	323.291	0.0323291	53.3575	1.47545	73.5	12	14.5	18.6625	441
S168	Nyngan	Increased	2016	274.111	6.39	0.0497	0.7707	15.507	294.799	0.0294799	26.1432	1.68589	74.5	10	15.5	18.6625	441
S193	Nyngan	Increased	2016	218.779	6.22	0.0379	0.854	22.533	273.624	0.0273624	31.2107	1.38511	73.5	10	16.5	18.6625	441
S203	Nyngan	Increased	2016	185.348	5.93	0.0675	2.0998	31.1081	307.529	0.0307529	68.2797	2.19491	69.5	15	15.5	18.6625	441
S166	Nyngan	Reduced	2016	904.05	6.82	0.0534	1.1714	21.9363	318.71	0.031871	36.7544	1.6755	76.5	10	13.5	18.6625	441
S167	Nyngan	Reduced	2016	422.975	6.46	0.0462	1.5665	33.9069	334.174	0.0334174	46.8768	1.38251	75.5	9	15.5	18.6625	441
S192	Nyngan	Reduced	2016	215.924	5.86	0.0496	0.9744	19.6452	311.291	0.0311291	31.3019	1.59336	69.5	11	19.5	18.6625	441
S48	Nyngan	Ambient	2017	7.32667	6.38	0.1032	1.023	9.91279	233.078	0.0233078	43.8909	4.4277	73.5	11	15.5	18.6625	441
S64	Nyngan	Ambient	2017	8.296	6.04	0.0444	0.5206	11.7252	201.896	0.0201896	25.7856	2.19915	70.5	15	14.5	18.6625	441
S74	Nyngan	Ambient	2017	7.92667	5.6	0.0257	0.3525	13.716	185.645	0.0185645	18.9879	1.38436	73.5	12	14.5	18.6625	441
S47	Nyngan	Increased	2017	72.986	6.48	0.036	0.5449	15.1361	213.686	0.0213686	25.5	1.68471	74.5	10	15.5	18.6625	441
S91	Nyngan	Increased	2017	54.5473	5.47	0.0527	0.586	11.1195	201.832	0.0201832	29.034	2.61108	73.5	10	16.5	18.6625	441
S92	Nyngan	Increased	2017	72.864	6.1	0.0604	0.6887	11.4023	211.285	0.0211285	32.5958	2.8587	69.5	15	15.5	18.6625	441
S51	Nyngan	Reduced	2017	22.28	6.2	0.0675	0.6503	9.63407	214.315	0.0214315	30.3432	3.14957	76.5	10	13.5	18.6625	441
S57	Nyngan	Reduced	2017	10.99	6.08	0.0506	0.5084	10.0474	218.947	0.0218947	23.2202	2.31106	75.5	9	15.5	18.6625	441
S76	Nyngan	Reduced	2017	3.66333	5.52	0.037	0.6268	16.9405	193.573	0.0193573	32.3805	1.91142	69.5	11	19.5	18.6625	441
S208	Nyngan	Ambient	2018	106.348	6.35	0.09775	1.2514	12.802	458.186	0.0458186	27.3121	2.13341	73.5	11	15.5	18.6625	441
S210	Nyngan	Ambient	2018	149.375	6.28	0.07886	0.86192	10.9297	282.408	0.0282408	30.5204	2.79241	70.5	15	14.5	18.6625	441
S215	Nyngan	Ambient	2018	151.521	6.21	0.05022	0.4589	9.13779	400.654	0.0400654	11.4538	1.25345	73.5	12	14.5	18.6625	441
S212	Nyngan	Increased	2018	187.591	6.68	0.06132	0.51092	8.33203	395.225	0.0395225	12.9273	1.55152	74.5	10	15.5	18.6625	441
S214	Nyngan	Increased	2018	155.415	6.33	0.0637	0.66678	10.4675	394.293	0.0394293	16.9108	1.61555	73.5	10	16.5	18.6625	441
S216	Nyngan	Increased	2018	174.962	6.21	0.07133	0.76636	10.7439	384.552	0.0384552	19.9286	1.85489	69.5	15	15.5	18.6625	441
S209	Nyngan	Reduced	2018	90.442	6.14	0.07474	0.67475	9.02796	364.152	0.0364152	18.5294	2.05244	76.5	10	13.5	18.6625	441
S211	Nyngan	Reduced	2018	15.992	6.29	0.05674	0.54537	9.61174	364.67	0.036467	14.9552	1.55593	75.5	9	15.5	18.6625	441
S213	Nyngan	Reduced	2018	39.5413	5.8	0.04652	0.45719	9.82782	402.519	0.0402519	11.3582	1.15572	69.5	11	19.5	18.6625	441
S112	Nyngan	Ambient	2019	3.83067	6.33	0.10171	1.0462	10.2861	291.131	0.0291131	35.9357	3.49362	73.5	11	15.5	18.6625	441
S144	Nyngan	Ambient	2019	6.71083	6.16	0.08746	0.98276	11.2367	352.159	0.0352159	27.9067	2.48354	70.5	15	14.5	18.6625	441
S148	Nyngan	Ambient	2019	1.83167	6.37	0.06776	0.53207	7.85227	329.029	0.0329029	16.1709	2.05939	73.5	12	14.5	18.6625	441
S113	Nyngan	Increased	2019	9.58117	6.16	0.06603	0.56869	8.6126	322.096	0.0322096	17.6559	2.05001	74.5	10	15.5	18.6625	441
S114	Nyngan	Increased	2019	30.0926	6.52	0.07291	0.63351	8.68893	324.658	0.0324658	19.5131	2.24575	73.5	10	16.5	18.6625	441
S147	Nyngan	Increased	2019	15.8205	6.07	0.08193	0.82082	10.0186	324.482	0.0324482	25.2963	2.52495	69.5	15	15.5	18.6625	441
S111	Nyngan	Reduced	2019	4.3966	6.21	0.11338	1.3485	11.8936	238.954	0.0238954	56.4335	4.74485	76.5	10	13.5	18.6625	441
S145	Nyngan	Reduced	2019	2.7475	5.95	0.06338	0.51869	8.18381	363.797	0.0363797	14.2577	1.74218	75.5	9	15.5	18.6625	441
S146	Nyngan	Reduced	2019	2.7475	6.24	0.08349	0.82551	9.88753	305.796	0.0305796	26.9954	2.73025	69.5	11	19.5	18.6625	441
S177	Quilpie	Ambient	2016	89.318	5.44	0.0257	0.8748	34.0389	314.788	0.0314788	27.7901	0.816422	74.1	2	23.9	21.9833	390
S178	Quilpie	Ambient	2016	177.268	5.51	0.0251	1.6174	64.4382	322.565	0.0322565	50.1418	0.778138	64.1	9	26.9	21.9833	390
S201	Quilpie	Ambient	2016	185.466	5.84	0.0285	1.1139	39.0842	316.323	0.0316323	35.214	0.900978	64.1	13	22.9	21.9833	390
S176	Quilpie	Increased	2016	149.212	5.62	0.0321	1.014	31.5888	314.112	0.0314112	32.2815	1.02193	72.7	6	21.3	21.9833	390
S181	Quilpie	Increased	2016	244.455	5.85	0.0397	1.2096	30.4685	309.749	0.0309749	39.051	1.28168	66.1	11	22.9	21.9833	390
S182	Quilpie	Increased	2016	127.935	6.06	0.0298	1.1145	37.3993	335.191	0.0335191	33.2497	0.889045	64.1	11	24.9	21.9833	390
S179	Quilpie	Reduced	2016	107.849	5.45	0.0288	1.1208	38.9167	281.519	0.0281519	39.8126	1.02302	74.1	3	22.9	21.9833	390
S180	Quilpie	Reduced	2016	155.593	5.79	0.0222	1.0807	48.6802	335.148	0.0335148	32.2455	0.662394	72.1	1	26.9	21.9833	390
S202	Quilpie	Reduced	2016	176.535	5.84	0.0217	0.532	24.5161	296.23	0.029623	17.959	0.732539	67.5	12	20.5	21.9833	390
S70	Quilpie	Ambient	2017	0	5.17	0.0332	0.3531	10.6355	221.179	0.0221179	15.9644	1.50105	74.1	2	23.9	21.9833	390
S78	Quilpie	Ambient	2017	0	5.41	0.0348	0.3796	10.908	194.038	0.0194038	19.5632	1.79346	64.1	9	26.9	21.9833	390
S83	Quilpie	Ambient	2017	17.3307	5.38	0.0483	0.544	11.2629	225.511	0.0225511	24.123	2.1418	64.1	13	22.9	21.9833	390
S54	Quilpie	Increased	2017	12.3287	5.45	0.0353	0.3542	10.034	212.49	0.021249	16.669	1.66125	72.7	6	21.3	21.9833	390
S56	Quilpie	Increased	2017	20.3247	5.42	0.0183	0.3786	20.6885	197.99	0.019799	19.1222	0.924289	66.1	11	22.9	21.9833	390
S67	Quilpie	Increased	2017	28.3207	5.45	0.0514	0.5615	10.9241	235.875	0.0235875	23.805	2.17912	64.1	11	24.9	21.9833	390
S68	Quilpie	Reduced	2017	0	5.75	0.0391	0.3796	9.70844	232.792	0.0232792	16.3064	1.67961	74.1	3	22.9	21.9833	390
S75	Quilpie	Reduced	2017	0	5.37	0.0336	0.3422	10.1845	188.823	0.0188823	18.1228	1.77944	72.1	1	26.9	21.9833	390
S98	Quilpie	Reduced	2017	0	5.33	0.0317	0.4609	14.5394	238.564	0.0238564	19.3198	1.32878	67.5	12	20.5	21.9833	390
S4	Quilpie	Ambient	2018	0	5.44	0.04816	0.48363	10.0422	313.686	0.0313686	15.4176	1.53529	74.1	2	23.9	21.9833	390
S24	Quilpie	Ambient	2018	0	5.28	0.05455	0.48898	8.96389	435.614	0.0435614	11.2251	1.25226	64.1	9	26.9	21.9833	390
S31	Quilpie	Ambient	2018	0	5.53	0.06001	0.64191	10.6967	425.928	0.0425928	15.0709	1.40892	64.1	13	22.9	21.9833	390
S3	Quilpie	Increased	2018	0	5.43	0.05537	0.58263	10.5225	336.1	0.03361	17.335	1.64743	72.7	6	21.3	21.9833	390
S18	Quilpie	Increased	2018	0	5.58	0.05255	0.46644	8.87612	416.008	0.0416008	11.2123	1.2632	66.1	11	22.9	21.9833	390
S30	Quilpie	Increased	2018	0	5.46	0.06622	0.7341	11.0858	400.85	0.040085	18.3136	1.65199	64.1	11	24.9	21.9833	390
S12	Quilpie	Reduced	2018	0	5.45	0.04418	0.35464	8.02716	243.506	0.0243506	14.5639	1.81433	74.1	3	22.9	21.9833	390
S22	Quilpie	Reduced	2018	0	5.53	0.03819	0.31554	8.26237	405.159	0.0405159	7.78805	0.942593	72.1	1	26.9	21.9833	390
S34	Quilpie	Reduced	2018	0	5.43	0.03974	0.35365	8.89909	390.985	0.0390985	9.0451	1.01641	67.5	12	20.5	21.9833	390
S115	Quilpie	Ambient	2019	1.83167	5.78	0.05612	0.36186	6.44797	290.594	0.0290594	12.4524	1.93122	74.1	2	23.9	21.9833	390
S125	Quilpie	Ambient	2019	0.915833	5.35	0.05271	0.51002	9.67596	365.158	0.0365158	13.9671	1.44348	64.1	9	26.9	21.9833	390
S128	Quilpie	Ambient	2019	19.1623	5.46	0.0753	0.70932	9.41992	327.096	0.0327096	21.6854	2.30208	64.1	13	22.9	21.9833	390
S117	Quilpie	Increased	2019	54.95	5.51	0.05856	0.45563	7.78057	271.826	0.0271826	16.7618	2.15432	72.7	6	21.3	21.9833	390
S127	Quilpie	Increased	2019	18.1583	5.72	0.0532	0.44481	8.36109	315.888	0.0315888	14.0813	1.68414	66.1	11	22.9	21.9833	390
S129	Quilpie	Increased	2019	41.988	5.62	0.05258	0.47332	9.0019	348.337	0.0348337	13.588	1.50946	64.1	11	24.9	21.9833	390
S116	Quilpie	Reduced	2019	0	5.45	0.05549	0.38523	6.94233	316.407	0.0316407	12.1751	1.75375	74.1	3	22.9	21.9833	390
S124	Quilpie	Reduced	2019	5.82967	5.63	0.05221	0.38587	7.39073	344.013	0.0344013	11.2167	1.51768	72.1	1	26.9	21.9833	390
S126	Quilpie	Reduced	2019	51.059	5.36	0.06322	0.45214	7.15185	317.079	0.0317079	14.2595	1.99382	67.5	12	20.5	21.9833	390
